# Supplementary material for: Association of Remimazolam-Based Versus Desflurane-Based Maintenance with Early Gastrointestinal Recovery After Laparoscopic Cholecystectomy: A Single-Center Retrospective Cohort Study
Source: J Clin Med. 2026 May 29;15(11):4202. doi: 10.3390/jcm15114202 (PMC13258766; doi:10.3390/jcm15114202)
Supplement: Supplementary file 1 [file jcm-15-04202-s001.zip]

Archive with 5 entries (5 files):
- Figure_S1_.png
- Supplementary Table S1_.pdf
- Supplementary Table S2_.pdf
- Supplementary Table S3_.pdf
- Supplementary Table S4_.pdf
